# Supplementary material for: Two Fluorescent Probes for Recognition of Acetylcholinesterase: Design, Synthesis, and Comparative Evaluation
Source: Molecules. 2024 Apr 25;29(9):1961. doi: 10.3390/molecules29091961 (PMC11085145; doi:10.3390/molecules29091961)
Supplement: Supplementary file 1 [file molecules-29-01961-s001.zip]

Archive with 1 entries (1 files):
- molecules-2963897-supplementary.pdf
